# Supplementary material for: Inverted left atrial appendage mimicking potential left atrial thrombus in an infant following cardiac surgery: a case report
Source: Eur Heart J Case Rep. 2024 Mar 14;8(3):ytae105. doi: 10.1093/ehjcr/ytae105 (PMC10939120; doi:10.1093/ehjcr/ytae105)
Supplement: ytae105_Supplementary_Data [file ytae105_supplementary_data.zip]

Archive with 3 entries (3 files):
- Epicardial Long axis.mp4
- Epicardial Modified Long Axis.mp4
- Epicardial Modified Short Axis.mp4
